# Supplementary material for: Nanoarchitecture and dynamics of the mouse enteric glycocalyx examined by freeze-etching electron tomography and intravital microscopy
Source: Commun Biol. 2020 Jan 7;3:5. doi: 10.1038/s42003-019-0735-5 (PMC6946683; doi:10.1038/s42003-019-0735-5)
Supplement: Supplementary file 4 — Supplementary Data 1 [file 42003_2019_735_MOESM4_ESM.xlsx]

## Sheet: Sheet1
Figure 2c
# of measurment	Pore size/mesh size (nm)
1	43.502
2	13.672
3	16.158
4	31.073
5	11.186
6	45.987
7	32.315
8	34.801
9	31.073
10	31.073
11	23.615
12	23.615
13	21.129
14	19.886
15	34.801
16	36.044
17	23.615
18	38.53
19	27.344
20	21.129
21	62.145
22	27.344
23	16.158
24	33.558
25	23.615
26	44.744
27	45.987
28	32.315
29	19.886
30	22.372
31	55.931
32	24.858
33	28.587
34	32.315
35	26.101
36	21.129
37	18.643
38	26.101
39	23.615
40	32.315
41	17.401
42	36.044
43	16.158
44	32.315
45	32.315
46	38.53
47	31.073
48	19.886
49	16.158
50	21.129
51	39.773
52	26.101
53	32.315
54	19.886
55	22.372
56	26.101
57	50.959
58	27.344
59	42.259
60	29.83
61	21.129
62	47.23
63	16.158
64	13.672
65	28.587
66	21.129
67	18.643
68	18.643
69	34.801
70	18.643
71	47.23
72	16.158
73	32.315
74	31.073
75	37.287
76	23.615
77	22.372
78	26.101
79	42.259
80	22.372
81	32.315
82	26.101
83	17.401
84	36.044
85	43.502
86	38.53
87	19.886
88	24.858
89	33.558
90	13.672
91	27.344
92	38.53
93	50.959
94	33.558
95	29.83
96	22.372
97	19.886
98	23.615
99	29.83
100	37.287
101	19.886
