# Supplementary material for: Nanoarchitecture and dynamics of the mouse enteric glycocalyx examined by freeze-etching electron tomography and intravital microscopy
Source: Commun Biol. 2020 Jan 7;3:5. doi: 10.1038/s42003-019-0735-5 (PMC6946683; doi:10.1038/s42003-019-0735-5)
Supplement: Supplementary file 5 — Supplementary Data 2 [file 42003_2019_735_MOESM5_ESM.xlsx]

## Sheet: Sheet1
Figure 2h
# of measurment	Filament width accounting for platinum coat (nm)
1	3.662
2	4.212
3	5.657
4	5.993
5	3.294
6	5.06
7	6.159
8	7.596
9	3.812
10	5.297
11	7.872
12	7.189
13	6.034
14	5.432
15	6.335
16	5.037
17	4.932
18	6.094
19	6.22
20	3.854
21	6.486
22	5.047
23	8.081
24	5.794
25	7.44
26	4.045
27	4.633
28	4.463
29	3.76
30	6.255
31	4.557
32	4.005
33	6.991
34	5.148
35	4.192
36	4.197
37	7.289
38	3.417
39	4.897
40	4.978
41	5.774
42	3.935
43	3.788
44	4.71
45	5.787
46	4.531
47	3.244
48	5.332
49	6.202
50	6.076
51	6.215
