# Supplementary material for: Nanoarchitecture and dynamics of the mouse enteric glycocalyx examined by freeze-etching electron tomography and intravital microscopy
Source: Commun Biol. 2020 Jan 7;3:5. doi: 10.1038/s42003-019-0735-5 (PMC6946683; doi:10.1038/s42003-019-0735-5)
Supplement: Supplementary file 6 — Supplementary Data 3 [file 42003_2019_735_MOESM6_ESM.xlsx]

## Sheet: Sheet1
Figure 3i
# of measurment	Nearest neighbor distance (nm)
1	31.4924
2	31.4924
3	34.6842
4	25.5955
5	25.5955
6	26.3578
7	26.3578
8	30.6425
9	41.1273
10	37.0758
11	41.8038
12	28.5227
13	28.5227
14	19.3118
15	19.3118
16	44.2954
17	44.2954
18	42.3723
19	19.9837
20	19.9837
21	27.4916
22	21.8759
23	21.8759
24	32.2176
25	32.977
26	29.9066
27	31.7533
28	29.6573
29	29.6573
30	40.0293
31	38.6449
32	38.6449
33	20.3113
34	20.3113
35	28.2027
36	41.4669
37	43.7519
38	34.4694
39	29.3215
40	24.3736
41	24.3736
42	27.0987
43	27.0987
44	28.8678
45	29.9066
46	18.0302
47	18.0302
48	34.5889
49	34.5889
50	24.9424
51	24.9424
52	20.3113
53	20.3113
54	41.3673
55	42.4113
56	42.4113
57	44.8691
58	31.7533
59	37.7812
60	42.3334
61	29.1522
62	15.5219
63	15.5219
64	20.0661
65	22.4346
66	22.4346
67	30.2359
68	19.4395
69	19.4395
70	34.2292
71	35.7156
72	35.2739
73	35.2739
74	44.5925
75	32.2176
76	23.6869
77	23.6869
78	39.1329
79	55.8321
80	52.0857
81	17.4724
82	17.4724
83	33.6212
84	21.8759
85	21.8759
86	24.843
87	34.5889
88	34.5889
89	42.7793
90	31.2821
91	31.2821
92	35.2739
93	35.2739
94	42.7021
95	37.5182
96	21.9888
97	21.9888
98	33.3996
99	31.7273
100	31.7273
101	20.5536
102	20.5536
103	36.2658
104	29.2088
105	36.0833
106	40.091
107	32.4981
108	32.4981
109	33.7192
110	46.6895
111	29.1522
112	32.2176
113	38.6662
114	30.0717
115	30.0717
116	32.2176
117	36.8973
118	28.9249
119	35.2973
120	24.843
121	32.115
122	32.115
123	37.4522
124	38.985
125	35.7848
126	40.6632
127	39.6773
128	39.0696
129	30.8839
130	25.5955
131	33.9144
132	21.8004
133	21.8004
134	37.364
135	39.0062
136	26.7308
137	26.7308
138	35.7156
139	33.7192
140	34.2774
141	43.9401
142	17.9844
143	17.9844
144	22.4346
145	31.2557
146	20.5536
147	20.5536
148	65.4138
149	40.0086
150	38.1939
151	38.6235
152	40.0086
153	39.0062
154	25.9794
155	25.7241
156	25.7241
157	35.1802
158	24.5422
159	24.5422
160	28.2027
161	37.8685
162	32.1407
163	32.1407
164	44.8508
165	38.4952
166	37.8031
167	37.0758
168	37.0758
169	38.3233
170	43.6386
171	28.2027
172	33.3996
173	30.8572
174	31.597
175	46.1205
176	27.4616
177	27.4616
178	30.8572
179	33.4243
180	28.2027
181	29.9893
182	22.4713
183	22.4713
184	23.9983
185	26.2008
186	26.2008
187	40.3373
188	38.8791
189	37.2755
190	37.2534
191	27.2202
192	27.2202
193	33.4243
194	33.4243
195	35.1802
196	19.3118
197	19.3118
198	36.6505
199	25.8201
200	24.3736
201	24.3736
202	39.1329
203	26.4827
204	26.4827
205	34.2292
206	25.692
207	25.692
208	31.7273
209	28.1735
210	26.4515
211	26.4515
212	39.5315
213	39.9054
214	39.154
215	40.3168
216	39.154
217	40.582
218	24.8097
219	24.8097
220	28.2904
221	38.6449
222	40.5616
223	28.2027
224	28.2027
225	36.1747
226	40.0086
227	27.5815
228	27.5815
229	32.115
230	32.115
231	45.1076
232	36.0833
233	35.4373
234	24.843
235	30.9106
236	36.47
237	44.1462
238	32.751
239	32.5235
240	26.4827
241	26.4827
242	28.3777
243	25.2384
244	25.2384
245	29.5737
246	33.9144
247	33.9144
248	35.6925
249	35.344
250	39.8847
251	35.2739
252	29.9893
253	29.9893
254	34.708
255	34.708
256	41.0469
257	35.2739
258	33.449
259	22.1756
260	22.1756
261	31.3611
262	29.2934
263	29.2934
264	35.9688
265	35.9688
266	22.7269
267	22.7269
268	41.3274
269	27.3412
270	35.9688
271	38.1939
272	38.1939
273	38.3233
274	23.4418
275	23.4418
276	34.708
277	41.4271
278	22.7632
279	27.5216
280	29.5737
281	36.47
282	30.9106
283	33.1516
284	38.538
285	36.1975
286	45.9951
287	24.843
288	35.4373
289	23.6171
290	23.6171
291	37.3419
292	39.6565
293	41.4271
294	45.7613
295	29.7961
296	29.7961
297	22.6177
298	32.5235
299	32.5235
300	33.4243
301	31.2821
302	45.9951
303	22.7632
304	22.7632
305	28.2904
306	31.2821
307	34.1327
308	26.4827
309	25.8521
310	25.8521
311	25.8201
312	25.8201
313	43.4681
314	33.449
315	42.7021
316	20.5937
317	20.5937
318	35.8309
319	22.1756
320	22.1756
321	39.8433
322	39.8433
323	32.3199
324	32.751
325	22.7632
326	29.5737
327	29.5737
328	32.5235
329	32.5235
330	36.8302
331	35.0628
332	41.3274
333	41.4271
334	41.4271
335	29.9618
336	29.9618
337	30.9906
338	47.5476
339	48.3563
340	52.825
341	60.9204
342	33.3502
343	33.7192
344	31.2821
345	34.0358
346	36.5378
347	24.9424
348	22.7632
349	25.8521
350	44.8139
351	31.7273
352	31.7273
353	22.4346
354	22.4346
355	23.1228
356	36.402
357	28.3777
358	47.6169
359	28.2027
360	28.2027
361	36.334
362	36.334
363	22.9796
364	22.9796
365	29.7961
366	26.8232
367	22.6177
368	32.115
369	35.9917
370	28.2027
371	28.2027
372	49.5696
373	36.3794
374	28.2904
375	28.8678
376	26.4827
377	26.4827
378	39.8847
379	32.751
380	32.751
381	37.4522
382	37.4522
383	38.538
384	28.7245
385	28.7245
386	32.192
387	32.192
388	28.8678
389	29.5458
390	29.5458
391	33.7925
392	32.5235
393	22.4346
394	22.4346
395	40.091
396	49.2356
397	57.0166
398	47.6169
399	31.1234
400	33.7192
401	34.0116
402	31.0438
403	31.0438
404	19.6506
405	28.1735
406	19.6506
407	32.751
408	35.9917
409	35.9917
410	51.9271
411	36.8302
412	28.2027
413	28.2027
414	22.4346
415	22.4346
416	41.1473
417	34.8029
418	30.9906
419	22.7632
420	39.1961
421	24.9424
422	37.8685
423	30.9373
424	30.9373
425	37.8031
426	32.8265
427	31.8052
428	34.0358
429	42.1184
430	36.47
431	32.8265
432	48.7133
433	23.5821
434	22.9796
435	22.9796
436	27.0987
437	27.0987
438	29.1239
439	37.9555
440	36.5152
441	36.5152
442	35.5303
443	31.2557
444	31.2557
445	35.8309
446	44.3885
447	32.115
448	32.115
449	42.4113
450	34.7792
451	34.7792
452	33.9144
453	43.7142
454	34.708
455	33.7192
456	38.538
457	29.4619
458	38.8366
459	42.76
460	31.0703
461	31.0703
462	36.7853
463	44.8691
464	36.1975
465	22.1011
466	20.9118
467	20.9118
468	35.7387
469	25.692
470	25.5955
471	28.8678
472	23.8949
473	23.8949
474	24.6764
475	25.5955
476	33.6212
477	20.0661
478	20.0661
479	32.4981
480	28.6958
481	32.115
482	32.115
483	35.7387
484	42.138
485	22.9796
486	30.8304
487	30.8304
488	48.3563
489	22.9796
490	33.9144
491	32.9018
492	39.154
493	34.4694
494	25.8521
495	25.8521
496	38.4952
497	23.6171
498	29.6573
499	29.6573
500	39.175
501	23.6171
502	29.6573
503	29.6573
504	53.6772
505	27.2202
506	27.2202
507	16.4509
508	16.4509
509	41.9614
510	29.5737
511	33.3502
512	29.5737
513	45.2537
514	32.4218
515	28.5227
516	28.5227
517	29.2934
518	29.2934
519	24.8097
520	24.8097
521	37.7812
522	37.7812
523	45.1076
524	27.1291
525	22.6177
526	18.0302
527	18.0302
528	25.3363
529	29.5737
530	39.3222
531	37.2977
532	22.4346
533	30.2359
534	29.1239
535	22.4346
536	29.1239
537	20.9118
538	20.9118
539	35.1098
540	38.5166
541	36.1747
542	38.0424
543	29.9618
544	29.9618
545	41.606
546	45.1076
547	36.1975
548	36.1747
549	36.1747
550	32.115
551	32.115
552	36.1975
553	27.1291
554	35.7387
555	41.1072
556	39.9054
557	25.5955
558	25.5955
559	38.8366
560	36.8078
561	36.8078
562	36.5378
563	30.0717
564	30.0717
565	33.4243
566	30.9373
567	30.8839
568	30.8839
569	25.7561
570	24.4412
571	42.2553
572	39.175
573	33.3502
574	25.5955
575	25.5955
576	29.7961
577	22.7269
578	42.3918
579	41.606
580	29.0672
581	29.0672
582	32.4218
583	32.4218
584	24.9424
585	24.9424
586	31.7273
587	34.7792
588	34.7792
589	40.6632
590	26.8232
591	26.8232
592	24.1354
593	24.1354
594	34.5889
595	32.751
596	32.751
597	36.47
598	43.7519
599	36.8973
600	31.8311
601	40.8252
602	27.9382
603	22.7269
604	37.4522
605	30.9373
606	30.9373
607	27.1291
608	41.606
609	35.0628
610	36.1747
611	22.6177
612	26.2008
613	26.2008
614	34.7792
615	34.7792
616	38.0641
617	33.5721
618	38.3233
619	37.7812
620	36.47
621	37.9338
622	33.9387
623	30.2359
624	30.2359
625	59.0776
626	41.5067
627	24.7098
628	24.7098
629	36.1747
630	31.8311
631	42.5278
632	40.8252
633	40.8252
634	39.154
635	36.5152
636	48.8824
637	27.1291
638	23.1585
639	23.1585
640	32.3454
641	40.6835
642	32.3454
643	31.4924
644	33.027
645	26.0112
646	26.0112
647	31.4924
648	23.5821
649	23.5821
650	38.8366
651	36.8302
652	34.0358
653	24.4412
654	30.6963
655	30.9906
656	40.3168
657	30.5346
658	30.9906
659	23.7564
660	21.2639
661	23.5821
662	44.2582
663	35.8309
664	25.2384
665	25.2384
666	54.3949
667	27.1291
668	29.879
669	26.4515
670	26.4515
671	31.0703
672	31.2821
673	37.8031
674	31.2821
675	44.5184
676	24.9424
677	24.9424
678	31.0703
679	31.0703
680	41.1273
681	34.9449
682	20.5937
683	20.5937
684	34.8029
685	35.4373
686	29.5737
687	30.3176
688	30.2359
689	30.2359
690	39.9054
691	39.9054
692	40.6632
693	30.8304
694	28.2904
695	26.7308
696	26.7308
697	30.8304
698	35.2973
699	22.4713
700	22.4713
701	29.4619
702	24.1354
703	24.1354
704	35.5303
705	35.2739
706	33.0519
707	40.9665
708	37.3419
709	36.5604
710	36.5604
711	28.2027
712	25.4986
713	25.4986
714	32.5488
715	34.9685
716	26.4827
717	24.4074
718	24.4074
719	23.1585
720	23.1585
721	39.3641
722	35.0863
723	24.9424
724	35.7848
725	17.9844
726	17.9844
727	23.2651
728	30.2359
729	32.115
730	33.5721
731	36.47
732	26.2951
733	39.3641
734	32.2176
735	32.2176
736	33.3502
737	28.3777
738	21.8759
739	34.9449
740	28.3777
741	21.8759
742	27.5815
743	15.4686
744	15.4686
745	18.7041
746	29.9893
747	23.1585
748	23.1585
749	25.5309
750	23.7564
751	21.2639
752	31.7792
753	21.8759
754	21.8759
755	25.692
756	25.692
757	34.8029
758	45.635
759	23.1228
760	23.1228
761	32.5235
762	31.3874
763	35.2973
764	30.8572
765	30.8572
766	32.115
767	27.7307
768	27.7307
769	21.38
770	15.5219
771	15.5219
772	37.2977
773	44.2954
774	53.2296
775	43.4681
776	43.4681
777	34.0358
778	39.9054
779	41.606
780	42.3723
781	34.2292
782	41.0067
783	47.4781
784	37.4742
785	39.6773
786	38.4093
787	21.9513
788	21.9513
789	41.1273
790	36.47
791	38.1507
792	36.5378
793	25.9794
794	25.9794
795	45.5626
796	28.1735
797	31.7273
798	28.1735
799	30.9373
800	30.9373
801	23.6171
802	23.6171
803	33.4983
804	33.4983
805	39.1961
806	21.8759
807	27.2505
808	21.8759
809	27.2505
810	23.1585
811	23.1585
812	34.5889
813	25.692
814	25.692
815	28.1735
816	28.1735
817	43.4681
818	34.8029
819	39.9054
820	25.8521
821	25.8521
822	35.344
823	29.5737
824	27.1291
825	32.751
826	33.3502
827	34.5173
828	20.7533
829	19.097
830	19.097
831	50.8351
832	29.0956
833	27.0987
834	27.0987
835	29.5737
836	35.7156
837	27.0987
838	27.0987
839	30.9906
840	33.4243
841	37.4522
842	28.9819
843	28.9819
844	26.2951
845	30.8839
846	30.8839
847	40.1527
848	41.1273
849	36.8078
850	40.3373
851	40.3373
852	36.8302
853	29.9893
854	29.9893
855	43.6386
856	27.6711
857	27.6711
858	41.1072
859	31.0969
860	31.0969
861	36.334
862	23.1585
863	21.38
864	29.879
865	21.38
866	28.8678
867	28.8678
868	28.2904
869	28.2904
870	37.2755
871	38.6449
872	20.0661
873	20.0661
874	40.8858
875	29.9618
876	25.8521
877	25.8521
878	21.8382
879	28.9819
880	21.8382
881	27.2202
882	26.3578
883	26.3578
884	25.4986
885	25.4986
886	34.2292
887	43.0676
888	42.8949
889	38.129
890	38.129
891	34.2292
892	42.7793
893	38.8366
894	37.0758
895	32.977
896	28.2027
897	33.002
898	62.1672
899	63.2592
900	37.4302
901	45.4901
902	33.1516
903	30.2359
904	35.1098
905	36.334
906	34.9685
907	32.192
908	32.192
909	28.8678
910	27.2505
911	30.0991
912	27.2505
913	36.47
914	30.75
915	32.2943
916	37.1869
917	39.5732
918	54.3949
919	40.0086
920	35.9917
921	37.8031
922	37.8031
923	35.9917
924	51.4642
925	41.8038
926	19.6506
927	19.6506
928	32.2176
929	32.2176
930	30.2359
931	29.5737
932	33.3996
933	32.2176
934	29.1239
935	29.1239
936	34.9449
937	41.9417
938	47.1817
939	46.2991
940	34.2774
941	34.2774
942	24.3736
943	29.9618
944	24.3736
945	32.2176
946	32.751
947	25.8521
948	25.8521
949	34.8029
950	32.2176
951	23.8949
952	23.6171
953	23.6171
954	23.8949
955	34.5412
956	30.9106
957	22.1011
958	17.9844
959	17.9844
960	25.2384
961	29.6851
962	34.5173
963	44.611
964	42.8949
965	33.449
966	38.4952
967	36.5604
968	36.5604
969	41.4271
970	38.6235
971	28.2904
972	34.2292
973	27.2202
974	27.2202
975	31.8052
976	31.8052
977	38.5166
978	40.3168
979	42.9525
980	40.8252
981	37.0758
982	32.977
983	28.2027
984	23.6869
985	23.6869
986	28.0561
987	28.0561
988	42.7407
989	41.8433
990	33.1516
991	30.2359
992	25.3363
993	22.7269
994	22.7269
995	26.9766
996	26.9766
997	29.5737
998	36.47
999	31.2821
1000	31.2821
1001	30.2359
1002	31.0969
1003	21.9888
1004	21.9888
1005	32.2176
1006	32.2176
1007	42.0792
1008	20.3113
1009	20.3113
1010	43.6953
1011	41.8038
1012	19.6086
1013	19.6086
1014	32.2943
1015	48.7979
1016	30.9373
1017	26.4515
1018	20.4732
1019	34.5412
1020	39.3641
1021	29.5737
1022	29.5737
1023	44.8875
1024	29.6851
1025	44.7402
1026	30.9106
1027	31.7273
1028	35.7387
1029	33.3254
1030	25.2384
1031	55.8912
1032	33.002
1033	36.3794
1034	33.4983
1035	33.4983
1036	41.3673
1037	41.3673
1038	56.6827
1039	41.8038
1040	39.2382
1041	30.6425
1042	54.4404
1043	36.8078
1044	24.9424
1045	36.3794
1046	24.9424
1047	23.1585
1048	23.1585
1049	35.3674
1050	20.9118
1051	20.9118
1052	20.4732
1053	50.7701
1054	35.7387
1055	38.3233
1056	44.6664
1057	35.3674
1058	37.9338
1059	50.0335
1060	41.1273
1061	27.0987
1062	27.0987
1063	19.269
1064	19.269
1065	47.5302
1066	42.0792
1067	42.0792
1068	35.8309
1069	35.8309
1070	28.5517
1071	37.4522
1072	37.1425
1073	28.5517
1074	46.7248
1075	37.1425
1076	19.5664
1077	16.8963
1078	16.8963
1079	20.3113
1080	20.3113
1081	24.9424
1082	19.6086
1083	19.6086
1084	40.0086
1085	53.7847
1086	33.6212
1087	38.6662
1088	41.8038
1089	33.3254
1090	26.1377
1091	36.47
1092	25.3037
1093	25.3037
1094	37.3419
1095	23.6171
1096	41.9417
1097	26.1377
1098	27.5815
1099	29.2934
1100	44.1088
1101	28.6958
1102	23.6171
1103	38.129
1104	29.2934
1105	23.6171
1106	23.6171
1107	55.4763
1108	47.7381
1109	49.6361
1110	37.8685
1111	32.9269
1112	32.9269
1113	29.7684
1114	40.2349
1115	46.2991
1116	35.3674
1117	23.6171
1118	21.5338
1119	21.5338
1120	28.2904
1121	30.2359
1122	23.6171
1123	38.985
1124	21.4186
1125	20.3113
1126	20.3113
1127	23.5821
1128	41.5464
1129	33.3254
1130	26.8847
1131	24.843
1132	23.6171
1133	29.3497
1134	40.0293
1135	37.8685
1136	39.3641
1137	29.7684
1138	43.335
1139	38.985
1140	48.1511
1141	40.3168
1142	27.7901
1143	21.4186
1144	36.8302
1145	43.0676
1146	47.5302
1147	22.1011
1148	34.5173
1149	22.1011
1150	28.2904
1151	28.2904
1152	36.1975
1153	23.4418
1154	23.4418
1155	22.7632
1156	24.7098
1157	24.9424
1158	35.2973
1159	55.5506
1160	28.7245
1161	28.7245
1162	43.2015
1163	44.8691
1164	32.8516
1165	27.0072
1166	27.0072
1167	28.2027
1168	32.9018
1169	33.3502
1170	36.8302
1171	47.5649
1172	44.1648
1173	43.2015
1174	26.7308
1175	25.3363
1176	25.3363
1177	25.8521
1178	22.4346
1179	22.4346
1180	28.6958
1181	31.7533
1182	41.9417
1183	38.5808
1184	28.6958
1185	34.9449
1186	31.7533
1187	41.9417
1188	38.5808
