# Supplementary material for: Nanoarchitecture and dynamics of the mouse enteric glycocalyx examined by freeze-etching electron tomography and intravital microscopy
Source: Commun Biol. 2020 Jan 7;3:5. doi: 10.1038/s42003-019-0735-5 (PMC6946683; doi:10.1038/s42003-019-0735-5)
Supplement: Supplementary file 7 — Supplementary Data 4 [file 42003_2019_735_MOESM7_ESM.xlsx]

## Sheet: Sheet1
Figure 4b
Length (micron)	3 kDa dextran intensity (au) - magenta	2000 kDa dextran intensity (au) - green
0	10763.4	13742.4
0.0353448	11415.7	13558.1
0.0706897	11413.3	13813.3
0.106034	11093.6	13648
0.141379	11460.6	13682.5
0.176724	11352.4	13881.4
0.212069	11421.6	14257.6
0.247414	11579.1	14437.3
0.282759	12076.1	14447.1
0.318103	12339	14999.8
0.353448	13010.6	14982.4
0.388793	13016.4	15252.9
0.424138	13292.2	15831.7
0.459483	14155.9	16277.8
0.494828	14579.8	16421.7
0.530172	15451	16705.5
0.565517	16768.9	17140.6
0.600862	16788.6	17663.6
0.636207	17372.5	17948.4
0.671552	18283.1	18251.1
0.706897	18419.2	18399.3
0.742241	18624.5	18536.5
0.777586	19053	18588.3
0.812931	19275.3	18958.5
0.848276	19559.6	18943.5
0.883621	20240.7	18937.4
0.918966	20693.7	19527.9
0.95431	21423.4	19884.6
0.989655	22757.4	19737.8
1.025	25033.6	19809.1
1.06034	26844.3	20422.1
1.09569	29328.6	20841.5
1.13103	32293	21414.6
1.16638	34988.6	21709.1
1.20172	36886.7	21428.2
1.23707	39582.9	21631.7
1.27241	41194.8	21635.5
1.30776	41317.9	21730.8
1.3431	42059.3	21679.1
1.37845	43332.3	21372.9
1.41379	44416.8	21060.3
1.44914	46078.2	20748.5
1.48448	47007	21201.1
1.51983	46449.9	21532.1
1.55517	46424.7	21431.7
1.59052	46916.8	21226
1.62586	46461.9	21494.8
1.66121	47234.7	21644.5
1.69655	47419.9	21405.6
1.7319	46504.5	21489.9
1.76724	46600.5	21691.9
1.80259	46570.7	22121.8
1.83793	46776.9	22385.3
1.87328	46356.4	22352.4
1.90862	46826.9	22478
1.94397	46359.7	22365.5
1.97931	46369.1	22215.1
2.01466	46356.7	22174.3
2.05	45294.7	22439.5
2.08534	44888.9	22856.3
2.12069	44142.9	22594.1
2.15603	43665.6	22539.6
2.19138	44661.7	22898.5
2.22672	44956.1	22538.8
2.26207	44658	22621.2
2.29741	43775.9	22623.4
2.33276	43077.1	22060.7
2.3681	42443.9	21835.8
2.40345	41268.7	21310.7
2.43879	39654.6	20649.8
2.47414	37126.7	20478
2.50948	34469.4	20769.8
2.54483	32000.3	21142
2.58017	30379.5	21908.9
2.61552	28970.5	23015.4
2.65086	28670.3	24096
2.68621	27753.2	25804.2
2.72155	27631.7	27630.3
2.7569	28078.2	29234.1
2.79224	28142.3	31225.7
2.82759	28500.2	33023.1
2.86293	29784.2	35209.7
2.89828	30622	37026.7
2.93362	32185.9	38677
2.96897	33840.7	40380.6
3.00431	34353.5	41883.1
3.03966	34837.1	43321.4
3.075	36262.2	44359
3.11034	36229.9	45382.8
3.14569	37165.3	46784
3.18103	38316	47376.2
3.21638	39186.9	47659.9
3.25172	39982	47983.6
3.28707	40701.6	48322.7
3.32241	40908.5	48304
3.35776	41469.4	48103.2
3.3931	41519.9	48514.9
3.42845	41150.6	48827.1
3.46379	41359.8	48802.3
3.49914	41799.1	48983.9
3.53448	41894	49234.5
3.56983	41815.9	49468.3
3.60517	42717.3	49958.9
3.64052	42406	50406.8
3.67586	43199.5	50289.9
3.71121	43700.8	49763.7
3.74655	43196.2	50514.9
3.7819	42586.2	51153.1
3.81724	41612	50697.1
3.85259	42169.5	50500.6
3.88793	41976.7	50956.7
3.92328	41544.6	51161.9
3.95862	41737.4	51654.8
3.99397	42078.3	52169.5
4.02931	42161.4	52048.2
4.06466	42403.4	51905.7
4.1	42987.3	52320.2
