# Supplementary material for: Nanoarchitecture and dynamics of the mouse enteric glycocalyx examined by freeze-etching electron tomography and intravital microscopy
Source: Commun Biol. 2020 Jan 7;3:5. doi: 10.1038/s42003-019-0735-5 (PMC6946683; doi:10.1038/s42003-019-0735-5)
Supplement: Supplementary file 8 — Supplementary Data 5 [file 42003_2019_735_MOESM8_ESM.xlsx]

## Sheet: Sheet1
Supplementary Figure 5c
Radius (nm)	Autocorrelation
0.8564	0.772
1.7128	0.6358
2.5692	0.5616
3.4256	0.5053
4.282	0.4608
5.1384	0.4154
5.9948	0.3674
6.8512	0.3285
7.7076	0.2879
8.564	0.2453
9.4204	0.2081
10.2768	0.1738
11.1332	0.1405
11.9896	0.1143
12.846	0.0911
13.7024	0.0701
14.5588	0.0539
15.4152	0.0425
16.2716	0.0304
17.128	0.0239
17.9844	0.0198
18.8408	0.0141
19.6972	0.0113
20.5536	0.0111
21.41	0.009
22.2664	0.0078
23.1228	0.0087
23.9792	0.0077
24.8356	0.0071
25.692	0.0095
26.5484	0.0082
27.4048	0.0091
28.2612	0.0114
29.1176	0.0115
29.974	0.0122
30.8304	0.0142
31.6868	0.0145
32.5432	0.0157
33.3996	0.0177
34.256	0.0183
35.1124	0.019
35.9688	0.0208
36.8252	0.021
37.6816	0.0216
38.538	0.0228
39.3944	0.0228
40.2508	0.023
41.1072	0.0237
41.9636	0.0234
42.82	0.0232
43.6764	0.0233
44.5328	0.0226
45.3892	0.0222
46.2456	0.0219
47.102	0.021
47.9584	0.0202
48.8148	0.0197
49.6712	0.0186
50.5276	0.0176
51.384	0.0166
52.2404	0.0155
53.0968	0.0145
53.9532	0.0135
54.8096	0.0126
55.666	0.0118
56.5224	0.0109
57.3788	0.0103
58.2352	0.0096
59.0916	0.0088
59.948	0.0083
60.8044	0.0079
61.6608	0.0075
62.5172	0.0072
63.3736	0.007
64.23	0.0067
65.0864	0.0067
65.9428	0.0066
66.7992	0.0066
67.6556	0.0067
68.512	0.0067
69.3684	0.0067
70.2248	0.0069
71.0812	0.0073
71.9376	0.0074
72.794	0.0078
73.6504	0.0082
74.5068	0.0083
75.3632	0.0088
76.2196	0.0092
77.076	0.0094
77.9324	0.0099
78.7888	0.0104
79.6452	0.0106
80.5016	0.0111
81.358	0.0113
82.2144	0.0115
83.0708	0.0117
83.9272	0.0119
84.7836	0.012
85.64	0.012
86.4964	0.0119
87.3528	0.012
88.2092	0.012
89.0656	0.012
89.922	0.012
90.7784	0.012
91.6348	0.0119
92.4912	0.0119
93.3476	0.0117
94.204	0.0115
95.0604	0.0114
95.9168	0.0113
96.7732	0.0111
97.6296	0.0111
98.486	0.0109
99.3424	0.0108
100.199	0.0108
101.055	0.0106
101.912	0.0105
102.768	0.0105
103.624	0.0103
104.481	0.0102
105.337	0.0103
106.194	0.0101
107.05	0.0101
107.906	0.0102
108.763	0.0102
109.619	0.0102
110.476	0.0105
111.332	0.0105
112.188	0.0106
113.045	0.011
113.901	0.0111
114.758	0.0113
115.614	0.0117
116.47	0.0117
117.327	0.0118
118.183	0.0122
119.04	0.0122
119.896	0.0122
120.752	0.0125
121.609	0.0123
122.465	0.0124
123.322	0.0125
124.178	0.0123
125.034	0.0122
125.891	0.0121
126.747	0.0119
127.604	0.0117
128.46	0.0118
129.316	0.0116
130.173	0.0115
131.029	0.0115
131.886	0.0113
132.742	0.0112
133.598	0.0111
134.455	0.011
135.311	0.0109
136.168	0.0109
137.024	0.0108
137.88	0.0108
138.737	0.0107
139.593	0.0106
140.45	0.0106
141.306	0.0106
142.162	0.0106
143.019	0.0107
143.875	0.0107
144.732	0.0108
145.588	0.0109
146.444	0.0109
147.301	0.0111
148.157	0.0113
149.014	0.0112
149.87	0.0114
150.726	0.0115
151.583	0.0114
152.439	0.0115
153.296	0.0116
154.152	0.0114
155.008	0.0116
155.865	0.0115
156.721	0.0113
157.578	0.0115
158.434	0.0115
159.29	0.0113
160.147	0.0114
161.003	0.0113
161.86	0.0111
162.716	0.0112
163.572	0.0112
164.429	0.0109
165.285	0.0111
166.142	0.0111
166.998	0.0109
167.854	0.011
168.711	0.0111
169.567	0.0109
170.424	0.0112
171.28	0.0113
172.136	0.0112
172.993	0.0114
173.849	0.0115
174.706	0.0114
175.562	0.0116
176.418	0.0117
177.275	0.0116
178.131	0.0117
178.988	0.0118
179.844	0.0116
180.7	0.0114
181.557	0.0113
182.413	0.0112
183.27	0.0111
184.126	0.0109
184.982	0.0107
185.839	0.0104
186.695	0.0103
187.552	0.01
188.408	0.0098
189.264	0.0096
190.121	0.0094
190.977	0.0092
191.834	0.0091
192.69	0.0089
193.546	0.0086
194.403	0.0085
195.259	0.0084
196.116	0.0082
196.972	0.0081
197.828	0.0079
198.685	0.008
199.541	0.008
200.398	0.0078
201.254	0.008
202.11	0.0081
202.967	0.0081
203.823	0.0083
204.68	0.0085
205.536	0.0084
206.392	0.0086
207.249	0.0088
208.105	0.0088
208.962	0.009
209.818	0.0091
210.674	0.0092
211.531	0.0093
212.387	0.0094
213.244	0.0094
214.1	0.0094
214.956	0.0094
215.813	0.0094
216.669	0.0093
217.526	0.0094
218.382	0.0094
219.238	0.0094
220.095	0.0095
220.951	0.0095
221.808	0.0095
222.664	0.0095
223.52	0.0097
224.377	0.0096
225.233	0.0096
226.09	0.0097
226.946	0.0097
227.802	0.0097
228.659	0.0098
229.515	0.0096
230.372	0.0095
231.228	0.0096
232.084	0.0094
232.941	0.0093
233.797	0.0093
234.654	0.0091
235.51	0.0089
236.366	0.009
237.223	0.0087
238.079	0.0085
238.936	0.0086
239.792	0.0084
240.648	0.0083
241.505	0.0084
242.361	0.0083
243.218	0.0082
244.074	0.0083
244.93	0.0081
245.787	0.008
246.643	0.0081
247.5	0.0078
248.356	0.0077
249.212	0.0077
250.069	0.0075
250.925	0.0074
251.782	0.0074
252.638	0.0071
253.494	0.007
254.351	0.007
255.207	0.0068
256.064	0.0068
256.92	0.0068
257.776	0.0067
258.633	0.0068
259.489	0.007
260.346	0.007
261.202	0.0072
262.058	0.0074
262.915	0.0076
263.771	0.0078
264.628	0.0079
265.484	0.0081
266.34	0.0083
267.197	0.0084
268.053	0.0085
268.91	0.0086
269.766	0.0087
270.622	0.0088
271.479	0.0088
272.335	0.0089
273.192	0.0089
274.048	0.0088
274.904	0.0088
275.761	0.0087
276.617	0.0086
277.474	0.0085
278.33	0.0083
279.186	0.0082
280.043	0.0081
280.899	0.0079
281.756	0.0078
282.612	0.0079
283.468	0.0077
284.325	0.0076
285.181	0.0076
286.038	0.0075
286.894	0.0074
287.75	0.0075
288.607	0.0073
289.463	0.0072
290.32	0.0074
291.176	0.0072
292.032	0.0072
292.889	0.0073
293.745	0.0071
294.602	0.0071
295.458	0.0071
296.314	0.0069
297.171	0.0068
298.027	0.0068
298.884	0.0067
299.74	0.0067
300.596	0.0066
301.453	0.0066
302.309	0.0066
303.166	0.0065
304.022	0.0065
304.878	0.0066
305.735	0.0065
306.591	0.0066
307.448	0.0066
308.304	0.0065
309.16	0.0066
310.017	0.0066
310.873	0.0065
311.73	0.0066
312.586	0.0065
313.442	0.0063
314.299	0.0064
315.155	0.0064
316.012	0.0063
316.868	0.0064
317.724	0.0064
318.581	0.0063
319.437	0.0063
320.294	0.0063
321.15	0.0063
322.006	0.0063
322.863	0.0064
323.719	0.0064
324.576	0.0063
325.432	0.0064
326.288	0.0064
327.145	0.0064
328.001	0.0063
328.858	0.0064
329.714	0.0062
330.57	0.0061
331.427	0.0061
332.283	0.0059
333.14	0.0058
333.996	0.0059
334.852	0.0056
335.709	0.0056
336.565	0.0056
337.422	0.0055
338.278	0.0054
339.134	0.0054
339.991	0.0053
340.847	0.0053
341.704	0.0053
342.56	0.0052
343.416	0.0052
344.273	0.0053
345.129	0.0053
345.986	0.0054
346.842	0.0055
347.698	0.0056
348.555	0.0057
349.411	0.0058
350.268	0.0059
351.124	0.0061
351.98	0.0064
352.837	0.0066
353.693	0.0067
354.55	0.007
355.406	0.0071
356.262	0.0073
357.119	0.0074
357.975	0.0075
358.832	0.0075
359.688	0.0077
360.544	0.0076
361.401	0.0076
362.257	0.0076
363.114	0.0075
363.97	0.0075
364.826	0.0074
365.683	0.0072
366.539	0.007
367.396	0.007
368.252	0.0067
369.108	0.0066
369.965	0.0064
370.821	0.0062
371.678	0.006
372.534	0.0059
373.39	0.0057
374.247	0.0056
375.103	0.0055
375.96	0.0054
376.816	0.0053
377.672	0.0052
378.529	0.0052
379.385	0.0052
380.242	0.0051
381.098	0.0051
381.954	0.0051
382.811	0.005
383.667	0.0051
384.524	0.0051
385.38	0.005
386.236	0.0051
387.093	0.0051
387.949	0.0049
388.806	0.005
389.662	0.005
390.518	0.0048
391.375	0.0049
392.231	0.0049
393.088	0.0048
393.944	0.0048
394.8	0.0048
395.657	0.0047
396.513	0.0047
397.37	0.0047
398.226	0.0047
399.082	0.0047
399.939	0.0047
400.795	0.0047
401.652	0.0047
402.508	0.0047
403.364	0.0048
404.221	0.0047
405.077	0.0048
405.934	0.0048
406.79	0.0048
407.646	0.0048
408.503	0.0049
409.359	0.0048
410.216	0.0048
411.072	0.0049
411.928	0.0048
412.785	0.0048
413.641	0.0049
414.498	0.0048
415.354	0.0048
416.21	0.0049
417.067	0.0049
417.923	0.0049
418.78	0.0049
419.636	0.0049
420.492	0.0049
421.349	0.005
422.205	0.005
423.062	0.005
423.918	0.0051
424.774	0.0051
425.631	0.0052
426.487	0.0052
427.344	0.0051
428.2	0.0051
429.056	0.0051
429.913	0.0051
430.769	0.005
431.626	0.0049
432.482	0.0048
433.338	0.0047
434.195	0.0045
435.051	0.0045
435.908	0.0044
436.764	0.0042
437.62	0.0042
438.477	0.0041
439.333	0.0039
440.19	0.0039
441.046	0.0039
441.902	0.0037
442.759	0.0038
443.615	0.0038
444.472	0.0036
445.328	0.0037
446.184	0.0037
447.041	0.0036
447.897	0.0037
448.754	0.0037
449.61	0.0037
450.466	0.0038
451.323	0.0038
452.179	0.0038
453.036	0.0039
453.892	0.0039
454.748	0.0039
455.605	0.0039
456.461	0.0039
457.318	0.004
458.174	0.004
459.03	0.004
459.887	0.004
460.743	0.004
461.6	0.004
462.456	0.0041
463.312	0.0041
464.169	0.0041
465.025	0.0042
465.882	0.0041
466.738	0.0041
467.594	0.0042
468.451	0.0041
469.307	0.0041
470.164	0.0041
471.02	0.0041
471.876	0.0039
472.733	0.004
473.589	0.0039
474.446	0.0038
475.302	0.0037
476.158	0.0036
477.015	0.0036
477.871	0.0036
478.728	0.0035
479.584	0.0034
480.44	0.0035
481.297	0.0033
482.153	0.0033
483.01	0.0033
483.866	0.0031
484.722	0.0031
485.579	0.0031
486.435	0.003
487.292	0.0029
488.148	0.003
489.004	0.0028
489.861	0.0028
490.717	0.0029
491.574	0.0028
492.43	0.0027
493.286	0.0028
494.143	0.0027
494.999	0.0027
495.856	0.0028
496.712	0.0027
497.568	0.0027
498.425	0.0028
499.281	0.0027
500.138	0.0027
500.994	0.0028
501.85	0.0027
502.707	0.0027
503.563	0.0027
504.42	0.0026
505.276	0.0026
506.132	0.0026
506.989	0.0025
507.845	0.0026
508.702	0.0026
509.558	0.0026
510.414	0.0025
511.271	0.0026
512.127	0.0026
512.984	0.0026
513.84	0.0026
514.696	0.0026
515.553	0.0026
516.409	0.0027
517.266	0.0026
518.122	0.0026
518.978	0.0027
519.835	0.0027
520.691	0.0027
521.548	0.0027
522.404	0.0027
523.26	0.0027
524.117	0.0027
524.973	0.0027
525.83	0.0026
526.686	0.0026
527.542	0.0025
528.399	0.0025
529.255	0.0024
530.112	0.0025
530.968	0.0024
531.824	0.0024
532.681	0.0024
533.537	0.0024
534.394	0.0023
535.25	0.0023
536.106	0.0023
536.963	0.0022
537.819	0.0023
538.676	0.0022
539.532	0.0021
540.388	0.0022
541.245	0.0022
542.101	0.0022
542.958	0.0022
543.814	0.0022
544.67	0.0022
545.527	0.0022
546.383	0.0022
547.24	0.0021
548.096	0.0022
548.952	0.0022
549.809	0.0021
550.665	0.0022
551.522	0.0022
552.378	0.0021
553.234	0.0021
554.091	0.0021
554.947	0.002
555.804	0.0021
556.66	0.002
557.516	0.002
558.373	0.002
559.229	0.002
560.086	0.0019
560.942	0.002
561.798	0.0019
562.655	0.0019
563.511	0.0019
564.368	0.0019
565.224	0.0019
566.08	0.0019
566.937	0.0019
567.793	0.002
568.65	0.002
569.506	0.002
570.362	0.002
571.219	0.002
572.075	0.002
572.932	0.0021
573.788	0.0021
574.644	0.0021
575.501	0.0021
576.357	0.0021
577.214	0.002
578.07	0.002
578.926	0.0019
579.783	0.0019
580.639	0.0018
581.496	0.0018
582.352	0.0017
583.208	0.0017
584.065	0.0017
584.921	0.0016
585.778	0.0016
586.634	0.0016
587.49	0.0016
588.347	0.0016
589.203	0.0016
590.06	0.0017
590.916	0.0017
591.772	0.0018
592.629	0.0018
593.485	0.0018
594.342	0.0018
595.198	0.0019
596.054	0.0019
596.911	0.0019
597.767	0.0019
598.624	0.0019
599.48	0.0018
600.336	0.0018
601.193	0.0017
602.049	0.0017
602.906	0.0016
603.762	0.0016
604.618	0.0016
605.475	0.0015
606.331	0.0014
607.188	0.0014
608.044	0.0014
608.9	0.0014
609.757	0.0013
610.613	0.0013
611.47	0.0013
612.326	0.0013
613.182	0.0013
614.039	0.0014
614.895	0.0013
615.752	0.0013
616.608	0.0015
617.464	0.0014
618.321	0.0014
619.177	0.0015
620.034	0.0015
620.89	0.0015
621.746	0.0016
622.603	0.0015
623.459	0.0015
624.316	0.0016
625.172	0.0015
626.028	0.0015
626.885	0.0015
627.741	0.0015
628.598	0.0015
629.454	0.0015
630.31	0.0014
631.167	0.0014
632.023	0.0014
632.88	0.0013
633.736	0.0013
634.592	0.0013
635.449	0.0012
636.305	0.0012
637.162	0.0011
638.018	0.0011
638.874	0.001
639.731	0.001
640.587	0.001
641.444	0.0009
642.3	0.0009
643.156	0.0008
644.013	0.0008
644.869	0.0008
645.726	0.0008
646.582	0.0008
647.438	0.0008
648.295	0.0008
649.151	0.0008
650.008	0.0008
650.864	0.0008
651.72	0.0008
652.577	0.0009
653.433	0.0009
654.29	0.0009
655.146	0.0009
656.002	0.0009
656.859	0.0009
657.715	0.0009
658.572	0.0009
659.428	0.0008
660.284	0.0008
661.141	0.0008
661.997	0.0008
662.854	0.0008
663.71	0.0007
664.566	0.0007
665.423	0.0007
666.279	0.0007
667.136	0.0007
667.992	0.0007
668.848	0.0007
669.705	0.0007
670.561	0.0008
671.418	0.0007
672.274	0.0007
673.13	0.0008
673.987	0.0007
674.843	0.0007
675.7	0.0007
676.556	0.0007
677.412	0.0007
678.269	0.0007
679.125	0.0006
679.982	0.0006
680.838	0.0005
681.694	0.0005
682.551	0.0005
683.407	0.0005
684.264	0.0004
685.12	0.0004
685.976	0.0004
686.833	0.0004
687.689	0.0004
688.546	0.0004
689.402	0.0004
690.258	0.0004
691.115	0.0004
691.971	0.0003
692.828	0.0003
693.684	0.0003
694.54	0.0003
695.397	0.0003
696.253	0.0003
697.11	0.0003
697.966	0.0003
698.822	0.0003
699.679	0.0002
700.535	0.0003
701.392	0.0003
702.248	0.0003
703.104	0.0003
703.961	0.0004
704.817	0.0003
705.674	0.0003
706.53	0.0003
