# Supplementary material for: Nanoarchitecture and dynamics of the mouse enteric glycocalyx examined by freeze-etching electron tomography and intravital microscopy
Source: Commun Biol. 2020 Jan 7;3:5. doi: 10.1038/s42003-019-0735-5 (PMC6946683; doi:10.1038/s42003-019-0735-5)
Supplement: Supplementary file 9 — Supplementary Data 6 [file 42003_2019_735_MOESM9_ESM.xlsx]

## Sheet: Sheet1
Supplementary Figure 5d
Radius (nm)	Radial distribution function
0.85747	1.523e-06
1.7143	-3.357e-07
2.57177	-3.341e-09
3.42924	1.686e-07
4.28607	-5.78e-07
5.14354	2.857e-07
6.00101	-1.4e-07
6.85784	3.424e-08
7.71531	9.994e-08
8.57278	-8.652e-09
9.42961	2.058e-07
10.2871	-5.951e-08
11.1445	9.114e-08
12.0014	3.622e-07
12.8588	1.269e-07
13.7163	6.411e-08
14.5731	-2.916e-07
15.4306	2.702e-08
16.2881	1.681e-07
17.1449	0.04021
18.0024	8.592e-08
18.8599	0.07174
19.7167	0.10293
20.5742	0.10157
21.4316	0.13504
22.2885	0.29194
23.1459	0.21954
24.0034	0.44337
24.8602	0.41703
25.7177	0.59078
26.5752	0.41242
27.432	0.52191
28.2895	0.80262
29.1469	0.88665
30.0038	0.89179
30.8612	1.00252
31.7187	0.91951
32.5755	0.89456
33.433	0.78798
34.2905	0.87155
35.1473	1.07208
36.0048	1.18297
36.8622	1.20391
37.7191	1.13714
38.5765	1.27551
39.434	1.40044
40.2908	1.61673
41.1483	1.06889
42.0058	1.40796
42.8626	1.29324
43.7201	1.21944
44.5775	1.31844
45.4344	1.09328
46.2918	1.25058
47.1493	1.14526
48.0061	1.15367
48.8636	1.36988
49.7211	0.95302
50.5779	1.10456
51.4354	1.042
52.2929	1.1072
53.1497	0.99968
54.0072	0.89996
54.8646	0.88402
55.7221	1.22839
56.5789	0.95793
57.4364	0.81301
58.2939	0.92592
59.1507	0.79918
60.0082	1.08679
60.8656	0.97908
61.7225	0.8232
62.5799	0.97826
63.4374	0.88891
64.2942	1.02767
65.1517	0.93575
66.0092	0.99742
66.866	0.97837
67.7235	0.76259
68.5809	0.87915
69.4378	1.14621
70.2952	0.93859
71.1527	1.02428
72.0095	0.80255
72.867	0.96664
73.7245	0.90864
74.5813	1.07339
75.4388	0.93212
76.2962	1.08648
77.1531	1.08909
78.0105	1.07438
78.868	1.12847
79.7248	0.93542
80.5823	0.92546
81.4398	1.11469
82.2966	0.90803
83.1541	1.05647
84.0116	1.12982
84.8684	1.16265
85.7259	1.03357
86.5833	0.94824
87.4402	1.11319
88.2976	1.0453
89.1551	1.10901
90.0119	1.06725
90.8694	1.16525
91.7269	1.05585
92.5837	0.99663
93.4412	0.93457
94.2986	1.21159
95.1555	1.05147
96.0129	0.8624
96.8704	0.81214
97.7272	1.01287
98.5847	1.05554
99.4422	1.012
100.299	0.98767
101.156	0.957
102.014	1.00931
102.871	0.89484
103.728	1.0123
104.586	0.95868
105.443	1.00007
106.3	1.17427
107.157	0.98909
108.014	1.0029
108.872	0.95622
109.729	0.92991
110.586	0.93998
111.444	1.04069
112.301	0.92104
113.158	0.82827
114.015	1.05409
114.873	0.95448
115.73	1.10862
116.587	0.96326
117.445	1.08474
118.301	1.02293
119.159	1.00872
120.016	1.05229
120.873	1.01693
121.731	0.95421
122.588	1.01914
123.445	1.09691
124.302	1.01127
125.16	1.05094
126.017	0.98665
126.874	1.00335
127.732	0.96276
128.588	0.97042
129.446	1.11061
130.303	1.10412
131.16	0.96623
132.018	0.98053
132.875	1.06802
133.732	1.17369
134.589	0.96795
135.447	1.03119
136.304	1.01807
137.161	0.94762
138.019	0.86419
138.876	0.94335
139.733	0.90438
140.59	1.04582
141.447	1.08281
142.305	1.03554
143.162	1.06656
144.019	0.95499
144.877	0.91889
145.734	1.00188
146.591	1.04271
147.448	1.10554
148.306	0.99953
149.163	0.98648
150.02	1.10276
150.878	0.89082
151.734	0.96673
152.592	0.85275
153.449	0.86419
154.306	1.1009
155.164	1.13883
156.021	1.04002
156.878	1.10371
157.735	1.02944
158.593	1.10569
159.45	1.03316
160.307	1.06168
161.165	1.05925
162.022	0.84023
162.879	0.96017
163.736	1.06991
164.594	1.02718
165.451	0.96335
166.308	1.08567
167.166	0.99076
168.022	1.04599
168.88	1.13965
169.737	0.92604
170.594	0.96968
171.452	0.98244
172.309	1.02741
173.166	1.03318
174.023	1.01144
174.881	1.11702
175.738	0.89507
176.595	0.9351
177.453	0.91507
178.31	1.02919
179.167	1.11523
180.024	1.01255
180.881	1.07858
181.739	1.03181
182.596	0.96543
183.453	1.07363
184.311	1.01638
185.168	0.99626
186.025	0.91922
186.882	1.03773
187.74	0.99189
188.597	1.1148
189.454	1.00316
190.312	1.02062
191.168	0.87167
192.026	1.02233
192.883	0.96901
193.74	1.0144
194.598	1.10375
195.455	0.92638
196.312	1.04456
197.169	1.05911
198.027	1.07197
198.884	1.01557
199.741	1.01569
200.599	1.06148
201.455	0.87343
202.313	0.86424
203.17	1.01397
204.027	0.86798
204.885	1.02615
205.742	0.89195
206.599	1.14783
207.456	1.05254
208.314	1.08541
209.171	0.98759
210.028	1.1054
210.886	1.02791
211.743	1.0137
212.6	1.00102
213.457	0.92134
214.314	0.90772
215.172	0.94059
216.029	0.99706
216.886	0.9984
217.744	0.97969
218.601	0.90312
219.458	1.01745
220.315	0.9768
221.173	1.0239
222.03	0.98629
222.887	1.02715
223.745	0.99792
224.601	1.06036
225.459	1.10053
226.316	1.10388
227.173	1.05716
228.031	1.06928
228.888	1.0709
229.745	0.91934
230.602	0.96648
231.46	0.94052
232.317	0.92849
233.174	1.01434
234.032	0.91783
234.888	1.04398
235.746	0.99268
236.603	0.97181
237.46	1.04198
238.318	1.0459
239.175	0.93684
240.032	1.0532
240.889	1.03805
241.747	1.0623
242.604	1.09238
243.461	0.8602
244.319	0.9696
245.176	0.98814
246.033	1.08377
246.89	0.97856
247.747	1.07413
248.605	0.95446
249.462	0.97146
250.319	1.05281
251.177	1.12551
252.034	1.00474
252.891	1.01782
253.748	1.01267
254.606	0.91028
255.463	0.95088
256.32	0.97985
257.178	0.95405
258.034	1.03917
258.892	0.99866
259.749	0.9685
260.606	1.04244
261.464	1.00104
262.321	0.9757
263.178	0.95746
264.035	1.0319
264.893	0.9521
265.75	1.08302
266.607	1.06302
267.465	1.02738
268.321	0.98677
269.179	0.93595
270.036	1.0793
270.894	0.94066
271.751	0.89539
272.608	1.05672
273.466	0.95158
274.322	1.10401
275.18	1.06639
276.037	1.02695
276.894	1.0224
277.752	1.00135
278.609	0.9991
279.466	1.15348
280.323	0.938
281.181	0.99556
282.038	1.01413
282.895	0.99772
283.753	0.97116
284.61	0.96034
285.467	0.99852
286.324	0.96602
287.181	1.01426
288.039	1.04131
288.896	0.92191
289.753	1.00213
290.611	1.0507
291.468	0.99828
292.325	1.02506
293.182	1.01532
294.04	1.05225
294.897	1.0116
295.754	1.03576
296.612	1.05659
297.468	1.00461
298.326	0.92782
299.183	0.89902
300.04	1.04771
300.898	1.00582
301.755	0.94053
302.612	0.99029
303.469	1.04323
304.327	0.94046
305.184	1.01188
306.041	1.05169
306.899	1.0611
307.755	0.94333
308.613	0.99418
309.47	0.98945
310.327	1.0123
311.185	0.99622
312.042	1.04609
312.899	1.02623
313.756	1.06562
314.614	0.90284
315.471	0.98135
316.328	0.94301
317.186	1.08438
318.043	1.04296
318.9	0.95643
319.757	1.03932
320.614	1.06294
321.472	0.97096
322.329	1.0208
323.186	0.98778
324.044	1.09236
324.901	0.9385
325.758	1.04037
326.615	0.97666
327.473	1.07423
328.33	1.04522
329.187	0.91475
330.045	1.03314
330.901	0.98655
331.759	0.98371
332.616	0.98681
333.473	1.06367
334.331	1.04355
335.188	0.92957
336.045	0.94622
336.902	1.00686
337.76	0.97272
338.617	0.92415
339.474	0.99787
340.332	1.05597
341.188	0.99434
342.046	1.04683
342.903	0.9678
343.76	0.96498
344.618	0.98066
345.475	0.87388
346.332	0.96579
347.189	0.9776
348.047	1.01057
348.904	0.93817
349.761	0.93362
350.619	1.11271
351.476	0.9631
352.333	1.08636
353.19	0.96794
354.047	1.01329
354.905	1.02571
355.762	1.13504
356.619	1.00713
357.477	0.99235
358.334	1.0516
359.191	0.92359
360.048	1.1368
360.906	1.06438
361.763	1.02874
362.62	0.99362
363.478	0.99257
364.334	1.02532
365.192	0.97504
366.049	0.99863
366.906	1.02892
367.764	0.95874
368.621	1.02742
369.478	0.97616
370.335	1.08166
371.193	1.00004
372.05	0.94159
372.907	0.91219
373.765	0.89607
374.621	1.0403
375.479	0.99228
376.336	1.05682
377.194	0.89765
378.051	0.97855
378.908	0.9336
379.766	0.98974
380.622	1.08938
381.48	1.05514
382.337	0.84876
383.194	0.98614
384.052	1.04444
384.909	0.98453
385.766	0.96078
386.623	0.97589
387.481	1.02326
388.338	1.00854
389.195	0.9837
390.053	1.10557
390.91	0.91835
391.767	0.95528
392.625	0.98125
393.481	0.95144
394.339	1.0037
395.196	1.04312
396.053	1.03258
396.911	1.04171
397.768	0.96777
398.625	0.9627
399.482	0.99407
400.34	1.03421
401.197	0.93139
402.054	1.04716
402.912	0.99951
403.768	0.94415
404.626	0.95219
405.483	1.00576
406.34	0.96902
407.198	1.02025
408.055	0.97056
408.912	1.05145
409.769	1.02694
410.627	1.02914
411.484	1.06257
412.341	1.05381
413.199	0.97524
414.055	1.07052
414.913	0.99175
415.77	0.92332
416.627	0.93232
417.485	0.98485
418.342	0.95526
419.199	0.9378
420.056	1.0717
420.914	1.01652
421.771	0.97815
422.628	1.04295
423.486	0.94013
424.343	0.95928
425.2	0.96518
426.058	1.06331
426.914	1.0052
427.772	0.99613
